# Supplementary material for: Role of GLR-1 in Age-Dependent Short-Term Memory Decline
Source: eNeuro. 2024 Mar 29;11(4):ENEURO.0420-23.2024. doi: 10.1523/ENEURO.0420-23.2024 (PMC11005081; doi:10.1523/ENEURO.0420-23.2024)
Supplement: Extended Data Table 1 — Summary table of the primers used for quantitative real-time PCR. Download Extended Data Table 1, XLS file. [file eneuro-11-ENEURO.0420-23.2024-s001.xls]

## Sheet: Sheet1
gene	forward	reverse
tba-1	CTGCTGACAAGGCTTACCATG	CAAACAGCCATGTACTTTC
Cdc-42	GCCTCTATCGTATCCACAG	TGAGTACCAACTAACAAGAATG
sep::gfp	CTGTTCCATGGCCAACACTTGTC	GACTTCAGCACGTGTCTTGTAG
