# Supplementary material for: Role of GLR-1 in Age-Dependent Short-Term Memory Decline
Source: eNeuro. 2024 Mar 29;11(4):ENEURO.0420-23.2024. doi: 10.1523/ENEURO.0420-23.2024 (PMC11005081; doi:10.1523/ENEURO.0420-23.2024)
Supplement: Extended Data Table 2 — Detailed description of the statistical data for figures 1-8. Download Extended Data Table 2, XLS file. [file eneuro-11-ENEURO.0420-23.2024-s002.xls]

## Sheet: A
Figure 1	model	condition tested	Levels	n¶	Test	Test statistics	df	p-value	corr p-value*
1A	Anova &	age	1day, 2day, 3day, 4day, 5day		F	15.198	2, 126	1.2213e-06
	Anova &	treatment	untreated, starved		F	197.895	2, 126	<1E-15
	Anova &	age:treatment			F	6.9584	4, 126	4.28999e-05
	Post-hoc	age (untreated)	1day, 2day	15,12	t	0.606716	115	0.545236	1
	Post-hoc	age (untreated)	1day, 3day	15,12	t	2.85295	115	0.0051378	0.231201
	Post-hoc	age (untreated)	1day, 4day	15,12	t	13.8526	115	<1E-15	<1E-15
	Post-hoc	age (untreated)	1day, 5day	15,12	t	19.4103	115	<1E-15	<1E-15
	Post-hoc	age (starved)	1day, 2day	15,12	t	1.13872	115	0.257188	1
	Post-hoc	age (starved)	1day, 3day	15,12	t	4.64068	115	9.27132e-06	0.000417209
	Post-hoc	age (starved)	1day, 4day	15,12	t	11.3794	115	<1E-15	<1E-15
	Post-hoc	age (starved)	1day, 5day	15,12	t	16.3118	115	<1E-15	<1E-15
					t
	Post-hoc	treatment (1day)	untreated, starved	15,12	t	2.57408	115	0.0113211	0.50945
	Post-hoc	treatment (2day)	untreated, starved	15,12	t	2.77167	115	0.00650651	0.292793
	Post-hoc	treatment (3day)	untreated, starved	15,12	t	3.99831	115	0.000113099	0.00508945
	Post-hoc	treatment (4day)	untreated, starved	15,12	t	0.0439375	115	0.96503	1
	Post-hoc	treatment (5day)	untreated, starved	15,12	t	0.637093	115	0.52533	1
1E	2-tailed t-test	age	Day-1, Day-3	33,33	t	5.157	64	2.6255e-06
1F	2-tailed Mann-Whitney test	age	Day-1, Day-3	32,32	U	286		0.0021
1G	2-tailed Mann-Whitney test	age	Day-1, Day-3	32,33	U	139		4.6186e-08
1H	2-tailed Mann-Whitney test	age	Day-1, Day-3	32,24	U	129.5		9.66e-06
1I	2-tailed t-test	age	Day-1, Day-3	33,32	t	2.102	63	0.0396
1J	2-tailed Mann-Whitney test	age	Day-1, Day-3	32,30	U	310.5		0.0163605
1K	2-tailed t-test	age	Day-1, Day-3	27,27	t	4.9864	49	8.1e-06
1L	2-tailed t-test	age	Day-1, Day-3	10,10	t	1.1051	18	0.3141
& two-way ANOVA
* Bonferroni correction for multiple testing

## Sheet: B
Figure 2	model	condition tested	Levels	n¶	Test	Test statistics	df	p-value
2B	2-tailed t-test	age	Day-1, Day-3	28,30	t	0.2374	56	0.8132
2C	2-tailed t-test	age	Day-1, Day-3	27,30	t	0.1188	55	0.9059
2E	2-tailed Mann-Whitney test	age	Day-1, Day-3	24,29	U	210.5		0.011
2F	2-tailed Mann-Whitney test	age	Day-1, Day-3	23,28	U	117		3.652e-05

## Sheet: C
Figure 3	model	condition tested	Levels	n¶	Test	Test statistics	df	p-value
3D	2-tailed t-test	age	Day-1, Day-3	28,37	t	3.72	63	0.0004
3F	2-tailed t-test	age	Day-1, Day-3	23,29	t	4.521	50	3.79845e-05
3H	2-tailed t-test	age	Day-1, Day-3	19,20	t	3.515	37	0.0012
3J	2-tailed t-test	age	Day-1, Day-3	21,23	t	4.693	42	2.86933E-5

## Sheet: D
Figure 4	model	condition tested	Levels	n¶	Test	Test statistics	df	p-value
4A	2-tailed Mann-Whitney test	age	Day-1, Day-3	40,39	U	743		0.72
4B	2-tailed Mann-Whitney test	age	Day-1, Day-3	41,42	U	778		0.453
4C	2-tailed Mann-Whitney test	age	Day-1, Day-3	41,32	U	467		0.0352
4D	2-tailed Mann-Whitney test	age	Day-1, Day-3	41,34	U	422		0.0031
4E	2-tailed Mann-Whitney test	age	Day-1, Day-3	41,42	U	781.5		0.4724
4F	2-tailed Mann-Whitney test	age	Day-1, Day-3	41,32	U	621.5		0.705

## Sheet: E
Figure 5	model	condition tested	Levels	n¶	Test	Test statistics	df	p-value
5B	2-tailed t-test	age	Day-1, Day-3	18,12	t	0.5176	28	0.6088
5D	2-tailed t-test	age	Day-1, Day-3	21,14	t	0.9806	33	0.3339
5F	2-tailed t-test	age	Day-1, Day-3	20,25	t	2.654	43	0.0111
5H	2-tailed t-test	age	Day-1, Day-3	20,25	t	1.549	43	0.1288

## Sheet: F
Figure 6	model	condition tested	Levels	n¶	Test	Test statistics	df	p-value
6A	2-tailed t-test	age	Day-1, Day-3	33,33	t	1.121	62	0.2665
6B	2-tailed Mann-Whitney test	age	Day-1, Day-3	30,31	U	419.5		0.5166
6C	2-tailed Mann-Whitney test	age	Day-1, Day-3	33,33	U	468.5		0.3336
6D	2-tailed Mann-Whitney test	age	Day-1, Day-3	32,33	U	369.5		0.0372
6E	2-tailed t-test	age	Day-1, Day-3	33,31	t	6.4541	62	1.88e-08
6F	2-tailed Mann-Whitney test	age	Day-1, Day-3	32,33	U	495		0.671819
6G	Chi square	genotype	wt, msi-1(lf)	23, 18	Log-rank (Mantel-cox) test	0.8588	1	0.354

## Sheet: G
Figure 7	model	condition tested	Levels	n¶	Test	Test statistics	df	p-value
7B	2-tailed t-test	age	Day-1, Day-3	22,16	t	0.01765	36	0.986
7D	2-tailed t-test	age	Day-1, Day-3	25,18	t	0.4326	41	0.6676
7F	2-tailed t-test	age	Day-1, Day-3	16,15	t	0.1425	29	0.8877
7H	2-tailed t-test	age	Day-1, Day-3	17,19	t	1.199	34	0.2387

## Sheet: H
Figure 8	model	condition tested	Levels	n¶	Test	Test statistics	df	p-value	corr p-value*
8A	Anova &	genotype	wt, GLR-1(wt), GLR-1(4KR)		F	1.4	2, 126	0.2401
	Anova &	treatment	naive, cond, 1h delay		F	537	2, 126	<1E-15
	Anova &	genotype:treatment			F	1.3	4, 126	0.2402
8B	Anova &	genotype	wt, GLR-1(wt), GLR-1(4KR)		F	15.198	2, 126	1.2213e-06
	Anova &	treatment	naive, cond, 1h delay		F	197.895	2, 126	<1E-15
	Anova &	genotype:treatment			F	6.9584	4, 126	4.28999e-05
	Post-hoc	genotype (naive)	wt, GLR-1(wt)	15,15	q	1.73092	126	0.223257	0.441311
	Post-hoc	genotype (naive)	wt, GLR-1(4KR)	15,15	q	1.66759	126	0.240554	0.467777
	Post-hoc	genotype (naive)	GLR-1(wt), GLR-1(4KR)	15,15	q	0.0633262	126	0.964355	0.998895
	Post-hoc	genotype (conditioned)	wt, GLR-1(wt)	15,15	q	1.62537	126	0.252604	0.485731
	Post-hoc	genotype (conditioned)	wt, GLR-1(4KR)	15,15	q	1.24542	126	0.380188	0.653487
	Post-hoc	genotype (conditioned)	GLR-1(wt), GLR-1(4KR)	15,15	q	2.87079	126	0.0444667	0.109251
	Post-hoc	genotype (1h delay)	wt, GLR-1(wt)	15,15	q	0.717697	126	0.612699	0.867835
	Post-hoc	genotype (1h delay)	wt, GLR-1(4KR)	15,15	q	8.46461	126	2.09224e-08	6.26326e-08
	Post-hoc	genotype (1h delay)	GLR-1(wt), GLR-1(4KR)	15,15	q	9.18231	126	1.75769e-09	5.26697e-09
8C	Anova#				F	1.677	5, 84	0.148985
8D	Anova#				F	10.9	5, 84	4.21742e-08
	Post-hoc	genotype (1h delay)	wt day-1, wt day-3	15,15	t	3.704	84	0.000379357	0.00567527
	Post-hoc	genotype (1h delay)	GLR-1(wt) day-1, GLR-1(wt) day-3	15,15	t	4.323	84	4.21145e-05	0.000631531
	Post-hoc	genotype (1h delay)	GLR-1(4KR) day-1, GLR-1(4KR) day-3	15,15	t	2.943	84	0.00419688	0.0611369
	Post-hoc	genotype (1h delay)	wt day-3, GLR-1(4KR) day-3	15,15	t	5.485	84	4.27731e-07	6.41594e-06
	Post-hoc	genotype (1h delay)	GLR-1(wt) day-3, GLR-1(4KR) day-3	15,15	t	5.952	84	5.9276e-08	8.8914e-07
8F	Anova &	genotype	wt day-1, wt-day3, msi-1(lf) day-1, msi-1(lf) day-3		F	18.9423	3, 129	3.05746e-10
	Anova &	treatment	naive, cond, 1h delay		F	942.632	2, 129	<1E-15
	Anova &	genotype:treatment			F	28.5483	6, 129	<1E-15
	Post-hoc	genotype (naive)	wt day1, msi-1(lf) day1	12, 12	t	1.23256	129	0.219983	1
	Post-hoc	genotype (naive)	wt day1, wt day3	12, 12	t	3.17557	129	0.00187081	0.123473
	Post-hoc	genotype (naive)	wt day3, msi-1(lf) day3	12, 12	t	1.43866	129	0.152668	1
	Post-hoc	genotype (naive)	msi-1(lf) day1, msi-1(lf) day3	12, 12	t	0.500498	129	0.617577	1
	Post-hoc	genotype (conditioned)	wt day1, msi-1(lf) day1	12, 12	t	1.48116	129	0.141003	1
	Post-hoc	genotype (conditioned)	wt day1, wt day3	12, 12	t	3.10907	129	0.00230984	0.152449
	Post-hoc	genotype (conditioned)	wt day3, msi-1(lf) day3	12, 12	t	0.143593	129	0.886046	1
	Post-hoc	genotype (conditioned)	msi-1(lf) day1, msi-1(lf) day3	12, 12	t	1.7715	129	0.0788382	1
	Post-hoc	genotype (1h delay)	wt day1, msi-1(lf) day1	12, 12	t	5.31819	129	4.4813e-07	2.95766e-05
	Post-hoc	genotype (1h delay)	wt day1, wt day3	12, 12	t	6.64087	129	7.87423e-10	5.19699e-08
	Post-hoc	genotype (1h delay)	wt day3, msi-1(lf) day3	12, 12	t	12.5365	129	<1E-15	<1E-15
	Post-hoc	genotype (1h delay)	msi-1(lf) day1, msi-1(lf) day3	12, 12	t	0.308693	129	0.758053	1
# one-way ANOVA
& two-way ANOVA
* Bonferroni correction for multiple testing
